# Supplementary material for: Effectiveness of Different Exercise-Based Interventions Combined or Not with Electrotherapy Versus McKenzie Method Alone for Nonspecific Chronic Neck Pain: A Systematic Review and Meta-Analysis
Source: J Clin Med. 2026 Feb 24;15(5):1689. doi: 10.3390/jcm15051689 (PMC12985637; doi:10.3390/jcm15051689)
Supplement: Supplementary file 1 [file jcm-15-01689-s001.zip]

Archive with 1 entries (1 files):
- jcm-4123088-supplementary.pdf
